# Supplementary material for: A Novel Aging-Related Prognostic lncRNA Signature Correlated with Immune Cell Infiltration and Response to Immunotherapy in Breast Cancer
Source: Molecules. 2023 Apr 7;28(8):3283. doi: 10.3390/molecules28083283 (PMC10141963; doi:10.3390/molecules28083283)
Supplement: Supplementary file 1 [file molecules-28-03283-s001.zip]

Archive with 9 entries (9 files):
- Figure S1.tif
- Figure S2.tif
- Figure S3.tif
- Figure S4.tif
- Figure S5.tif
- Figure S6.tif
- Table S1.xlsx
- Table S2.pdf
- Table S3.pdf
